# Supplementary material for: Ubiquity of Kelvin–Helmholtz waves at Earth's magnetopause
Source: Nat Commun. 2015 May 11;6:7019. doi: 10.1038/ncomms8019 (PMC4432594; doi:10.1038/ncomms8019)
Supplement: Supplementary Data 1 — Database of THEMIS magnetopause events used in this study. The columns provide the date, start and end time, probes that observed the event, and the classification of the event, where KH indicates that Kelvin-Helmholtz waves were observed, and MPC indicates a magnetopause crossing without KH waves. [file ncomms8019-s2.xlsx]

## Sheet: Sheet1
Date	Start Time	End Time	Probe	Wave Kind
2007-10-18	0130	0145	A	MPC
2007-10-18	0630	0650	D	MPC
2007-10-18	0700	0800	D	MPC
2007-10-18	0830	0910	A	MPC
2007-10-18	1300	1320	D	KH
2007-10-18	1320	1330	D	MPC
2007-10-18	1350	1400	D	MPC
2007-10-19	0140	0145	A	MPC
2007-10-19	0225	0230	A	MPC
2007-10-19	0250	0255	A	MPC
2007-10-19	0420	0425	D	MPC
2007-10-19	0520	0540	D	MPC
2007-10-19	0540	0700	D	KH
2007-10-19	0710	0735	D	KH
2007-10-19	0920	0925	D	MPC
2007-10-19	1400	1430	A	MPC
2007-10-19	1445	1505	D	KH
2007-10-19	1505	1545	D	MPC
2007-10-19	1640	1700	A	MPC
2007-10-19	1700	1715	A	KH
2007-10-19	1720	1730	A	KH
2007-10-19	1750	1755	A	KH
2007-10-19	1755	1805	A	MPC
2007-10-19	1805	1815	A	KH
2007-10-19	1815	1900	A	MPC
2007-10-19	1900	1920	A	MPC
2007-10-19	2105	2115	A	KH
2007-10-19	2130	2220	A	KH
2007-10-19	2220	2320	A	MPC
2007-10-20	0035	0040	A	MPC
2007-10-20	0300	0310	A	MPC
2007-10-20	0620	0630	A	MPC
2007-10-20	0640	0700	A	MPC
2007-10-20	0720	0730	A	MPC
2007-10-20	0745	0815	A	MPC
2007-10-20	0830	0900	A	MPC
2007-10-20	0920	0950	D,A	MPC
2007-10-20	1030	1045	D	MPC
2007-10-20	1100	1135	D	MPC
2007-10-20	1240	1330	D	KH
2007-10-20	1330	1405	D	MPC
2007-10-21	0525	0620	A	MPC
2007-10-21	0700	0800	A	MPC
2007-10-21	0815	0820	A	MPC
2007-10-21	0830	0845	A	MPC
2007-10-21	1030	1100	A,D	MPC
2007-10-21	1110	1115	A	MPC
2007-10-21	1140	1145	A	MPC
2007-10-21	1310	1340	A,D	MPC
2007-10-21	1450	1515	A	MPC
2007-10-21	1515	1545	A	KH
2007-10-21	1625	1640	A	MPC
2007-10-21	1740	1745	A,D	MPC
2007-10-22	1140	1225	A	KH
2007-10-22	1250	1350	D	MPC
2007-10-22	1405	1435	D	KH
2007-10-22	1500	1520	D	MPC
2007-10-22	1520	1550	D	KH
2007-10-22	1605	1630	D	KH
2007-10-22	1645	1700	D	MPC
2007-10-22	1730	1750	D	KH
2007-10-22	1800	1840	D	MPC
2007-10-22	2315	2335	A	MPC
2007-10-23	0040	0050	A	KH
2007-10-23	0110	0130	A	KH
2007-10-23	0130	0140	A	MPC
2007-10-23	2000	2120	A	MPC
2007-10-23	2120	2130	A	KH
2007-10-23	2135	2220	A	KH
2007-10-23	2240	2310	A	MPC
2007-10-24	0110	0115	A	MPC
2007-10-24	1210	1215	D	MPC
2007-10-24	1620	1640	D	MPC
2007-10-24	1655	1755	D	KH
2007-10-24	2330	2400	C	MPC
2007-10-25	0325	0330	A	MPC
2007-10-25	0620	0625	A	MPC
2007-10-25	1140	1145	D	MPC
2007-10-25	1505	1510	D	MPC
2007-10-25	1510	1515	E	MPC
2007-10-25	2015	2045	E,D	MPC
2007-10-26	1020	1110	A	MPC
2007-10-26	1115	1200	A	KH
2007-10-26	1200	1220	A	MPC
2007-10-26	1220	1315	A	KH
2007-10-26	1340	1350	D,E	MPC
2007-10-26	1400	1445	E,A	MPC
2007-10-26	1525	1540	D	MPC
2007-10-26	1600	1605	A	MPC
2007-10-26	1625	1640	E	MPC
2007-10-26	1700	1730	E	MPC
2007-10-26	1730	1745	E	KH
2007-10-26	1745	1815	E	MPC
2007-10-26	1900	2050	A	MPC
2007-10-26	2100	2200	A	MPC
2007-10-26	2240	2300	A	MPC
2007-10-26	2315	2320	A	MPC
2007-10-26	2330	2340	A	MPC
2007-10-27	2320	2340	A	MPC
2007-10-28	0000	0010	A	MPC
2007-10-28	0040	0045	A	MPC
2007-10-28	0140	0150	A	MPC
2007-10-28	0220	0230	A	MPC
2007-10-28	0400	0415	A	MPC
2007-10-28	0415	0425	A	KH
2007-10-28	0425	0450	A	MPC
2007-10-28	0450	0540	A	KH
2007-10-28	0555	0630	A	MPC
2007-10-28	0635	0715	A	KH
2007-10-28	0715	0720	A	MPC
2007-10-29	0710	0720	A	MPC
2007-10-29	0930	0940	A	MPC
2007-10-29	1230	1250	A	MPC
2007-10-29	1320	1340	A	MPC
2007-10-29	1400	1420	A	MPC
2007-10-29	1720	1730	A	MPC
2007-10-29	1745	1810	A	MPC
2007-10-29	1825	1930	A	MPC
2007-10-29	2025	2035	A,E	MPC
2007-10-30	1400	1440	A	MPC
2007-10-30	1640	1645	A	MPC
2007-10-30	1945	1950	A	MPC
2007-10-30	2150	2300	A	MPC
2007-10-31	0010	0015	A	MPC
2007-10-31	0100	0105	A	MPC
2007-10-31	0150	0155	A	MPC
2007-11-01	0415	0425	A,C	MPC
2007-11-01	0530	0615	A,C	MPC
2007-11-01	0625	0635	A	MPC
2007-11-01	0650	0740	A	KH
2007-11-01	0740	0800	A	MPC
2007-11-01	0810	0825	A	KH
2007-11-01	0900	0940	A	MPC
2007-11-02	0815	0820	A	MPC
2007-11-02	0940	0950	A	MPC
2007-11-02	1030	1040	A	MPC
2007-11-02	1040	1100	A	KH
2007-11-02	1120	1200	A	KH
2007-11-02	1220	1300	A	MPC
2007-11-02	1310	1335	A	KH
2007-11-02	1335	1400	A	MPC
2007-11-02	1410	1440	A	KH
2007-11-02	1440	1450	A	MPC
2007-11-02	1450	1540	B	KH
2007-11-03	0215	0250	C	MPC
2007-11-03	0300	0315	C	KH
2007-11-03	0330	0430	C	MPC
2007-11-03	0500	0510	C	MPC
2007-11-03	0530	0540	C	MPC
2007-11-03	0850	0945	C	MPC
2007-11-04	0200	0210	C	MPC
2007-11-04	0420	0440	C	MPC
2007-11-04	2125	2145	A	MPC
2007-11-04	2210	2240	A	MPC
2007-11-04	2240	2310	A	KH
2007-11-04	2310	2400	A	MPC
2007-11-05	0000	0025	A,C	KH
2007-11-05	0025	0035	A	MPC
2007-11-05	0035	0100	A	KH
2007-11-05	0125	0145	A,C	MPC
2007-11-05	0550	0555	A	MPC
2007-11-05	0620	0700	A	MPC
2007-11-05	0845	0915	A	MPC
2007-11-06	0240	0330	C	MPC
2007-11-06	0835	0920	A	MPC
2007-11-06	0930	0940	A	MPC
2007-11-06	1000	1030	A	MPC
2007-11-06	1030	1130	A	MPC
2007-11-06	1140	1200	A	MPC
2007-11-06	1200	1220	A	MPC
2007-11-06	1240	1400	A	MPC
2007-11-06	1600	1610	B	MPC
2007-11-07	2100	2200	A	MPC
2007-11-07	2200	2230	A	KH
2007-11-07	2240	2400	A	KH
2007-11-08	0000	0040	A	MPC
2007-11-08	0135	0140	A	MPC
2007-11-08	0240	0250	A	MPC
2007-11-08	0350	0355	C	MPC
2007-11-08	2300	2400	C,A	MPC
2007-11-09	0000	0050	A	MPC
2007-11-09	0115	0135	A	MPC
2007-11-09	0205	0230	A	KH
2007-11-09	0230	0300	A	MPC
2007-11-09	0930	0940	A	MPC
2007-11-09	1020	1030	A	MPC
2007-11-09	1100	1200	A	MPC
2007-11-09	1335	1340	D	MPC
2007-11-09	1400	1420	D,E	MPC
2007-11-09	1440	1700	D,E	MPC
2007-11-10	0240	0320	C	MPC
2007-11-10	0730	0800	A	MPC
2007-11-10	0810	0840	A	MPC
2007-11-10	0900	1330	A	MPC
2007-11-10	1500	1550	A	MPC
2007-11-10	1600	1630	A	MPC
2007-11-11	0025	0030	C	MPC
2007-11-11	0100	0110	C	MPC
2007-11-11	0220	0300	C	MPC
2007-11-11	0330	0335	C	MPC
2007-11-11	0515	0520	C	MPC
2007-11-11	2000	2040	C	MPC
2007-11-11	2100	2115	C	MPC
2007-11-11	2140	2145	C	MPC
2007-11-11	2220	2330	C	MPC
2007-11-12	0020	0030	A,C	MPC
2007-11-12	2000	2200	C,A	MPC
2007-11-12	2225	2330	A	MPC
2007-11-13	0000	0030	A	MPC
2007-11-13	1120	1135	A	KH
2007-11-13	1140	1150	A	MPC
2007-11-13	1150	1210	A	KH
2007-11-13	1230	1300	A	MPC
2007-11-13	1300	1320	D,E	KH
2007-11-13	1515	1525	D,E	MPC
2007-11-13	1815	1820	E	MPC
2007-11-13	2015	2030	E	MPC
2007-11-13	2315	2325	C	MPC
2007-11-14	0020	0035	C	MPC
2007-11-14	0810	0840	A	MPC
2007-11-14	1000	1040	A	MPC
2007-11-14	1140	1305	A	MPC
2007-11-14	1300	1400	A	KH
2007-11-14	1410	1600	A	MPC
2007-11-14	1855	1905	A	KH
2007-11-14	1710	1715	A	MPC
2007-11-14	2100	2200	C	MPC
2007-11-14	2220	2310	C	MPC
2007-11-15	1050	1120	C	MPC
2007-11-15	1150	1210	C	MPC
2007-11-15	1330	1335	C	MPC
2007-11-15	1820	1825	C	MPC
2007-11-15	1850	1855	A,C	MPC
2007-11-15	1920	2000	A	MPC
2007-11-15	2000	2350	A	MPC
2007-11-16	2030	2100	C	MPC
2007-11-16	2130	2200	C	MPC
2007-11-17	0000	0030	C	MPC
2007-11-17	0330	0500	C	MPC
2007-11-17	0545	0550	A	MPC
2007-11-17	0700	0710	C	MPC
2007-11-17	0800	0830	C	KH
2007-11-17	0855	0935	C	KH
2007-11-17	0940	1200	C	MPC
2007-11-17	1340	1400	C	MPC
2007-11-17	1410	1510	C	MPC
2007-11-17	1600	1710	C	MPC
2007-11-17	1710	1740	C	KH
2007-11-17	2030	2100	C	MPC
2007-11-19	0600	0630	C	MPC
2007-11-19	0650	0710	C	MPC
2007-11-19	0815	0845	C	MPC
2007-11-19	1230	1400	C	MPC
2007-11-19	1530	1800	C	MPC
2007-11-19	1815	1900	A	KH
2007-11-20	0110	0120	C	MPC
2007-11-20	0420	0550	A	MPC
2007-11-20	1020	1130	D,E	MPC
2007-11-20	1140	1210	D,E	MPC
2007-11-20	1250	1300	E	MPC
2007-11-20	1430	1615	D,E	MPC
2007-11-20	1930	2000	E	MPC
2007-11-21	0200	0205	C	MPC
2007-11-21	0335	0430	C	MPC
2007-11-21	1125	1135	C	MPC
2007-11-21	1220	1230	C	MPC
2007-11-21	1350	1430	C	MPC
2007-11-21	1500	1540	C	MPC
2007-11-21	1630	1700	C	MPC
2007-11-21	1935	1940	C	MPC
2007-11-22	1330	1350	A	MPC
2007-11-22	1350	1505	A	KH
2007-11-22	1630	1700	E,D	MPC
2007-11-22	1715	1830	E,D	MPC
2007-11-22	1845	1850	C	MPC
2007-11-22	1925	1930	C	MPC
2007-11-22	2045	2105	C	MPC
2007-11-22	2110	2115	C	MPC
2007-11-22	2210	2220	C,A	MPC
2007-11-22	2300	2310	C	MPC
2007-11-23	0000	0030	C	MPC
2007-11-23	0100	0145	C	MPC
2007-11-23	0310	0335	C	MPC
2007-11-23	0415	0500	C	MPC
2007-11-23	0550	0610	C	MPC
2007-11-23	0800	0930	C	MPC
2007-11-23	1040	1140	C	MPC
2007-11-23	1140	1205	C	KH
2007-11-23	1205	1215	C	MPC
2007-11-23	1220	1240	C	KH
2007-11-23	1435	1535	C	KH
2007-11-23	1540	1550	C	MPC
2007-11-23	1640	1710	C	MPC
2007-11-23	1730	1820	C	MPC
2007-11-23	1850	1910	C	MPC
2007-11-23	1925	2000	C	MPC
2007-11-23	2030	2035	C	MPC
2007-11-23	2120	2125	C	MPC
2007-11-25	0030	0120	C	MPC
2007-11-25	0220	0240	C	MPC
2007-11-25	0510	0515	C	MPC
2007-11-25	0535	0540	C	MPC
2007-11-25	0715	0725	C	MPC
2007-11-25	0750	0800	C	MPC
2007-11-25	1010	1015	C	MPC
2007-11-25	1350	1420	C	KH
2007-11-25	1425	1525	C	MPC
2007-11-25	1645	1710	C	MPC
2007-11-25	1710	1720	C	KH
2007-11-25	1805	1855	C	KH
2007-11-25	1930	1950	C	MPC
2007-11-26	2230	2245	B	MPC
2007-11-29	0600	0630	C	MPC
2007-11-29	0655	0730	C	MPC
2007-11-29	0750	0835	C	MPC
2007-11-29	1000	1020	C	MPC
2007-11-29	1330	1345	C	MPC
2007-11-30	0030	0130	C	MPC
2007-11-30	1840	1850	A	MPC
2007-11-30	1850	1925	A	KH
2007-11-30	1845	1850	C	MPC
2007-11-30	1940	2130	C	MPC
2007-11-30	2215	2245	C	MPC
2007-12-01	0200	0210	C	MPC
2007-12-01	1130	1215	C	KH
2007-12-01	1215	1230	C	MPC
2007-12-01	1300	1350	C	MPC
2007-12-03	0415	0430	C	MPC
2007-12-03	0930	0935	C	MPC
2007-12-03	1000	1010	C	MPC
2007-12-04	1640	1650	C	MPC
2007-12-04	2200	2300	C	MPC
2007-12-05	0415	0430	C	MPC
2007-12-05	0520	0600	C	MPC
2007-12-05	0730	0800	C	MPC
2007-12-05	0830	0850	C	KH
2007-12-05	1040	1055	C	KH
2007-12-05	1110	1140	C	KH
2007-12-05	1145	1200	C	KH
2007-12-05	1200	1215	C	MPC
2007-12-05	1230	1250	C	KH
2007-12-05	1300	1350	C	MPC
2007-12-07	1330	1430	C	MPC
2007-12-07	1430	1510	B	KH
2008-04-15	0650	0930	C	KH
2008-04-15	1100	1120	C	MPC
2008-04-16	2000	2020	C	MPC
2008-04-16	2045	2100	C	MPC
2008-04-17	0300	0305	C	MPC
2008-04-17	0335	0420	C	MPC
2008-04-17	0510	0540	C	MPC
2008-04-17	0900	0925	B	MPC
2008-04-17	0945	1020	B	MPC
2008-04-17	1100	1105	B	MPC
2008-04-17	1140	1230	B	MPC
2008-04-17	1455	1505	B	KH
2008-04-18	2225	2230	C	MPC
2008-04-18	2240	2320	C	MPC
2008-04-19	0200	0230	C	KH
2008-04-19	0245	0250	C	MPC
2008-04-19	0355	0400	C	MPC
2008-04-19	0420	0435	C	KH
2008-04-19	0435	0500	C	MPC
2008-04-19	0500	0600	C	KH
2008-04-20	2200	2400	C	MPC
2008-04-21	0000	0135	C	MPC
2008-04-21	0140	0235	C	MPC
2008-04-21	0310	0405	C	MPC
2008-04-21	0410	0440	C	KH
2008-04-21	0440	0500	C	MPC
2008-04-21	0500	0530	C	KH
2008-04-21	0530	0600	C	MPC
2008-04-21	0620	0640	C	MPC
2008-04-21	1000	1010	B	MPC
2008-04-21	1045	1100	B	MPC
2008-04-22	1710	1715	C	MPC
2008-04-22	1745	1800	C	MPC
2008-04-23	0855	0920	C	MPC
2008-04-23	0925	0935	C	KH
2008-04-23	0950	1015	C	MPC
2008-04-23	1015	1025	C	KH
2008-04-23	1050	1100	C	MPC
2008-04-23	1300	1315	C	MPC
2008-04-23	1320	1335	C	KH
2008-04-24	1955	2010	C	MPC
2008-04-24	2035	2100	C	MPC
2008-04-24	2130	2230	C	MPC
2008-04-24	2320	2340	C	MPC
2008-04-24	2345	2400	C	KH
2008-04-25	0000	0025	C	MPC
2008-04-25	0050	0115	C	MPC
2008-04-25	0130	0200	C	MPC
2008-04-25	0240	0255	C	MPC
2008-04-25	0305	0320	C	KH
2008-04-25	0330	0450	C	MPC
2008-04-25	0500	0510	C	MPC
2008-04-25	0530	0540	C	MPC
2008-04-25	0745	0800	B,C	MPC
2008-04-25	0830	0845	C	MPC
2008-04-25	0930	0945	C	MPC
2008-04-25	1035	1045	B	MPC
2008-04-25	1130	1230	B	MPC
2008-04-25	1300	1330	B	KH
2008-04-26	1645	1710	B	MPC
2008-04-26	2200	2310	C	MPC
2008-04-27	0000	0040	C	MPC
2008-04-27	0200	0220	C	MPC
2008-04-27	0225	0230	C	MPC
2008-04-27	0240	0245	C	MPC
2008-04-27	0220	0250	C	MPC
2008-04-27	0255	0315	C	KH
2008-04-27	0320	0430	C	MPC
2008-04-27	0500	0530	C	MPC
2008-04-27	0750	0830	C	MPC
2008-04-27	0910	1000	C	MPC
2008-04-27	1430	1500	C	MPC
2008-04-27	1530	1600	C	MPC
2008-04-27	1620	1635	C	MPC
2008-04-28	1735	1745	C	MPC
2008-04-28	1820	1850	C	MPC
2008-04-28	1930	1945	C	MPC
2008-04-28	2310	2330	C	MPC
2008-04-29	0230	0310	C	MPC
2008-04-29	0340	0400	C	MPC
2008-04-29	0740	0750	B	MPC
2008-04-29	0830	0835	C	MPC
2008-04-29	0900	0910	B	MPC
2008-04-29	0910	0930	B	KH
2008-04-29	0935	0940	B	MPC
2008-04-29	1000	1045	B	MPC
2008-04-29	1050	1200	B	KH
2008-04-30	2245	2300	C	MPC
2008-05-01	1050	1125	C	KH
2008-05-01	1130	1200	C	MPC
2008-05-01	1200	1250	C	KH
2008-05-01	1250	1310	C	MPC
2008-05-01	1705	1805	C	MPC
2008-05-02	1630	1725	C	MPC
2008-05-02	1820	1840	C	MPC
2008-05-02	1840	1920	C	MPC
2008-05-03	1440	1600	C	MPC
2008-05-03	1640	1750	C	MPC
2008-05-03	1800	1850	B	MPC
2008-05-04	1250	1330	B	MPC
2008-05-04	1520	1530	C	MPC
2008-05-04	1545	1635	C	MPC
2008-05-04	1700	1725	C	MPC
2008-05-05	1205	1210	C	MPC
2008-05-05	1235	1240	C	MPC
2008-05-05	1330	1340	C	MPC
2008-05-05	1400	1450	C	MPC
2008-05-05	1525	1540	C	MPC
2008-05-05	1615	1620	C	MPC
2008-05-06	1600	1700	C	MPC
2008-05-06	1740	1745	C	MPC
2008-05-06	1550	1600	C	KH
2008-05-07	0025	0030	C	MPC
2008-05-07	0115	0145	C	MPC
2008-05-07	0225	0230	C	MPC
2008-05-07	0315	0400	C	MPC
2008-05-07	0515	0520	C	MPC
2008-05-07	0555	0625	C	KH
2008-05-07	0650	0730	C	KH
2008-05-07	0800	0830	C	KH
2008-05-07	0850	0900	C	MPC
2008-05-07	1435	1535	C	KH
2008-05-07	1610	1710	B	MPC
2008-05-09	1100	1105	C	MPC
2008-05-09	1135	1155	C	KH
2008-05-09	1200	1220	C	MPC
2008-05-09	1305	1400	C	MPC
2008-05-10	1320	1340	C	KH
2008-05-10	1355	1400	C	MPC
2008-05-10	1430	1440	C	KH
2008-05-11	0900	0920	C	MPC
2008-05-11	1000	1030	C	MPC
2008-05-11	1130	1200	C	MPC
2008-05-11	1245	1315	C	MPC
2008-05-11	1340	1415	C	KH
2008-05-11	1420	1535	C	MPC
2008-05-12	1020	1025	B	MPC
2008-05-12	1025	1035	B	KH
2008-05-12	1230	1320	C	MPC
2008-05-13	1000	1020	C	KH
2008-05-13	1130	1200	C	MPC
2008-05-13	1230	1300	C	MPC
2008-05-14	1210	1240	C	MPC
2008-05-14	1310	1320	C	MPC
2008-05-15	1300	1350	C	MPC
2008-05-15	1355	1410	C	KH
2008-05-15	1410	1425	C	MPC
2008-05-15	1425	1445	C	KH
2008-05-15	1445	1510	B	KH
2008-05-16	0745	0810	B	MPC
2008-05-16	0910	0920	C	MPC
2008-05-16	0940	0950	C	MPC
2008-05-16	0950	1005	C	KH
2008-05-16	1010	1020	C	MPC
2008-05-16	1015	1025	C	KH
2008-05-17	0020	0025	C	MPC
2008-05-17	0100	0140	C	MPC
2008-05-17	0315	0400	C	MPC
2008-05-17	0400	0415	C	KH
2008-05-17	0415	0515	C	MPC
2008-05-17	0550	0600	C	MPC
2008-05-17	0600	0625	C	KH
2008-05-17	0630	0730	C	MPC
2008-05-19	1230	1250	C	MPC
2008-05-19	1340	1345	C	MPC
2008-05-20	0445	0505	B	MPC
2008-05-20	0505	0535	B	KH
2008-05-20	0730	0735	C	MPC
2008-05-20	0800	0815	C	KH
2008-05-21	0930	0945	C	MPC
2008-05-21	1005	1025	C	MPC
2008-05-21	1045	1130	C	MPC
2008-05-21	1150	1205	C	KH
2008-05-22	0650	0720	C	MPC
2008-05-22	0745	0750	C	MPC
2008-05-23	0630	0640	C	MPC
2008-05-23	0740	0910	C	MPC
2008-05-24	0320	0330	B	MPC
2008-05-24	0520	0535	C	KH
2008-05-24	0540	0600	C	KH
2008-05-24	0655	0700	C	MPC
2008-05-24	0825	0830	C	MPC
2008-05-24	0905	0910	C	MPC
2008-05-25	0610	0630	C	MPC
2008-05-25	0700	0705	C	MPC
2008-05-25	0810	0840	C	MPC
2008-05-25	0905	0915	C	MPC
2008-05-26	0500	0505	C	MPC
2008-05-26	0545	0600	C	MPC
2008-05-26	0630	0645	C	MPC
2008-05-27	0430	0450	C	KH
2008-05-27	0550	0600	C	KH
2008-05-27	0615	0620	C	MPC
2008-05-27	0640	0645	C	MPC
2008-05-27	0720	0840	B	MPC
2008-05-28	0230	0420	E,D	MPC
2008-05-28	0430	0450	E,D	MPC
2008-05-28	0450	0520	A	MPC
2008-05-29	0720	0750	C	MPC
2008-05-30	0030	0035	C	MPC
2008-05-30	0200	0210	C	MPC
2008-05-30	0400	0420	C	MPC
2008-05-31	0440	0525	C	MPC
2008-05-31	0545	0605	C,B	MPC
2008-05-31	0630	0700	C	MPC
2008-05-31	2315	2325	C	MPC
2008-05-31	2325	2340	C	MPC
2008-05-31	2200	2230	B	MPC
2008-06-01	2340	2345	C	MPC
2008-06-02	0235	0405	C	MPC
2008-06-02	0415	0420	C	MPC
2008-06-02	0425	0430	C	MPC
2008-06-02	0500	0505	C	MPC
2008-06-02	0530	0540	C	MPC
2008-06-02	2330	2345	C	MPC
2008-06-04	0400	0410	C	MPC
2008-06-04	0455	0515	C	MPC
2008-06-04	2350	2355	C	MPC
2008-06-06	0100	0110	C	MPC
2008-06-06	0130	0200	C	MPC
2008-06-06	0220	0300	C	MPC
2008-06-06	0400	0430	C	KH
2008-06-06	0450	0455	C	KH
2008-06-06	0510	0515	C	KH
2008-06-06	0530	0600	C	MPC
2008-06-08	0200	0210	C	KH
2008-06-08	0210	0220	C	MPC
2008-06-08	0220	0230	C	KH
2008-06-08	0245	0315	C	MPC
2008-06-10	1945	2000	C	MPC
2008-06-12	0030	0035	C	MPC
2008-06-12	0145	0200	C	MPC
2008-06-13	0225	0230	C	MPC
2008-06-14	0115	0125	C	MPC
2008-06-14	1600	1610	C	MPC
2008-06-14	1630	1640	D	MPC
2008-06-14	1755	1800	D	MPC
2008-10-15	0040	0105	A	MPC
2008-10-15	0125	0130	A	MPC
2008-10-15	0220	0300	A	MPC
2008-10-15	0310	0315	A	MPC
2008-10-15	0345	0400	A	MPC
2008-10-15	0435	0440	A	MPC
2008-10-15	0520	0530	A	MPC
2008-10-15	1000	1040	C	MPC
2008-10-15	1525	1600	B	MPC
2008-10-16	1525	1600	C	MPC
2008-10-17	0845	0900	C	MPC
2008-10-17	0930	0950	C	KH
2008-10-17	1510	1600	D	MPC
2008-10-17	2350	2355	A	MPC
2008-10-18	1700	1840	E,D	MPC
2008-10-18	1910	1940	E	MPC
2008-10-18	2130	2140	A	MPC
2008-10-19	0000	0015	A	MPC
2008-10-19	0140	0200	A	MPC
2008-10-19	0940	0950	B	MPC
2008-10-19	1140	1200	D	MPC
2008-10-19	1220	1240	D	MPC
2008-10-19	1240	1300	D	KH
2008-10-19	1300	1315	D	MPC
2008-10-19	1330	1335	D	MPC
2008-10-19	1400	1420	E	MPC
2008-10-19	1700	1730	A	MPC
2008-10-19	2315	2330	A	MPC
2008-10-19	2345	2350	A	MPC
2008-10-19	2100	2130	D	MPC
2008-10-19	2200	2240	E	MPC
2008-10-20	0000	0030	A	MPC
2008-10-20	1300	1310	D	MPC
2008-10-20	1225	1330	D	KH
2008-10-20	1330	1400	E	MPC
2008-10-20	1400	1410	E	MPC
2008-10-20	1410	1420	E	MPC
2008-10-20	1645	1650	E	MPC
2008-10-20	1700	1715	D,E	MPC
2008-10-20	1425	1435	E	MPC
2008-10-20	1800	1825	A	KH
2008-10-20	1840	1850	A,D,E	MPC
2008-10-20	1900	1915	A	KH
2008-10-20	1930	1940	A	KH
2008-10-20	2000	2030	A	MPC
2008-10-20	2130	2200	A	MPC
2008-10-20	2210	2230	A	MPC
2008-10-20	2240	2300	A	KH
2008-10-20	2330	2340	A	MPC
2008-10-21	0025	0030	A	MPC
2008-10-21	0045	0050	A	MPC
2008-10-21	0110	0115	A	MPC
2008-10-21	0840	0940	C	MPC
2008-10-21	1000	1025	C	MPC
2008-10-21	1045	1110	C	MPC
2008-10-21	1145	1150	C	MPC
2008-10-21	1250	1255	D	MPC
2008-10-21	1415	1420	D	MPC
2008-10-21	2030	2035	A	MPC
2008-10-21	2120	2125	E	MPC
2008-10-21	2235	2240	A	MPC
2008-10-21	2300	2305	A	MPC
2008-10-22	1240	1300	D	MPC
2008-10-22	1330	1345	D,E	MPC
2008-10-22	1550	1555	D	MPC
2008-10-22	1645	1700	A	MPC
2008-10-22	1930	2000	D	MPC
2008-10-22	2010	2040	D	MPC
2008-10-22	2120	2135	E	MPC
2008-10-22	2200	2235	E	MPC
2008-10-23	1605	1750	E,D,A	MPC
2008-10-23	1905	1920	E	MPC
2008-10-23	1920	2040	E,A	MPC
2008-10-24	1620	1640	C	MPC
2008-10-25	1215	1220	D	MPC
2008-10-25	1320	1410	D	MPC
2008-10-25	1425	1435	D	MPC
2008-10-25	1530	1610	D,E,A	MPC
2008-10-25	1740	1750	E,D,A	MPC
2008-10-25	1920	2010	D	MPC
2008-10-25	2100	2105	A,E	MPC
2008-10-25	2130	2200	A,E	MPC
2008-10-26	1150	1230	A,E,D	MPC
2008-10-26	1235	1300	E	KH
2008-10-26	1520	1550	A,E	MPC
2008-10-26	1625	1635	A,E	KH
2008-10-26	1640	1700	C	MPC
2008-10-27	1030	1145	C	MPC
2008-10-28	1040	1050	D	KH
2008-10-28	1125	1215	D,A	KH
2008-10-28	1220	1245	A	KH
2008-10-28	1245	1315	E	MPC
2008-10-28	1315	1330	E	KH
2008-10-28	1815	1835	C	MPC
2008-10-28	2115	2135	D	MPC
2008-10-28	2155	2220	A	MPC
2008-10-28	2310	2320	E	MPC
2008-10-29	0530	0540	C	MPC
2008-10-29	0610	0700	C	MPC
2008-10-29	0725	0800	C	MPC
2008-10-29	0810	0850	C	MPC
2008-10-29	1020	1045	D	MPC
2008-10-29	1045	1105	D	MPC
2008-10-29	1115	1210	A,D	KH
2008-10-29	1220	1250	E	KH
2008-10-29	1300	1320	E	MPC
2008-10-29	1425	1435	E	MPC
2008-10-29	1825	1830	E,A,D	MPC
2008-10-29	1845	1930	E,A,D	MPC
2008-10-29	1945	1950	E,A,D	MPC
2008-10-29	2000	2020	E,D	MPC
2008-10-29	2030	2110	A	MPC
2008-10-29	2150	2155	E	MPC
2008-10-30	1040	1130	A,D	MPC
2008-10-30	1230	1330	A,D	MPC
2008-10-30	1410	1440	A,D,E	MPC
2008-10-30	1520	1535	A,D,E	MPC
2008-10-30	1730	1735	A,D,E	MPC
2008-10-30	1800	1900	E,D,A	MPC
2008-10-30	1930	1945	E	MPC
2008-10-31	1620	1750	D	MPC
2008-11-01	1300	1340	C	MPC
2008-11-02	0830	0840	C	MPC
2008-11-02	0940	0950	C	MPC
2008-11-02	1320	1340	C	MPC
2008-11-02	1435	1440	C	MPC
2008-11-03	0700	0730	B	MPC
2008-11-03	1010	1015	C	MPC
2008-11-03	1240	1245	C	MPC
2008-11-03	1420	1425	C	MPC
2008-11-04	0130	0200	B	MPC
2008-11-04	0250	0300	B	MPC
2008-11-04	0330	0430	B	MPC
2008-11-04	0530	0600	B	MPC
2008-11-04	1150	1240	C	MPC
2008-11-04	1350	1430	C	MPC
2008-11-04	1515	1530	C	MPC
2008-11-04	1545	1600	C	MPC
2008-11-04	1700	1730	C	MPC
2008-11-05	1355	1410	C	MPC
2008-11-06	0850	0950	C	KH
2008-11-07	0950	1000	A	MPC
2008-11-07	1000	1050	D	MPC
2008-11-07	1110	1120	A	MPC
2008-11-07	1040	1050	D	KH
2008-11-07	1130	1230	D	KH
2008-11-07	1700	1710	C	MPC
2008-11-07	2030	2130	A	MPC
2008-11-07	2300	2320	E	MPC
2008-11-08	0540	0600	C	MPC
2008-11-08	0700	0715	C	MPC
2008-11-08	1120	1200	D	MPC
2008-11-08	1330	1335	D	MPC
2008-11-08	1430	1530	D,A	MPC
2008-11-08	1600	1630	D,A	MPC
2008-11-08	1800	1830	E	MPC
2008-11-08	1940	2100	E	MPC
2008-11-09	1330	1400	C	MPC
2008-11-09	1510	1600	A,D	MPC
2008-11-10	0850	0920	C	MPC
2008-11-10	1020	1035	C	MPC
2008-11-10	1150	1220	C	MPC
2008-11-10	1230	1300	C	KH
2008-11-10	1300	1430	C	MPC
2008-11-10	1440	1450	C	MPC
2008-11-11	0000	0100	B	MPC
2008-11-11	0120	0150	B	MPC
2008-11-11	0200	0240	B	MPC
2008-11-11	1030	1130	C	MPC
2008-11-12	0030	0100	B	KH
2008-11-12	0110	0115	B	MPC
2008-11-13	1125	1140	C	MPC
2008-11-14	0925	0950	C	MPC
2008-11-14	1700	1750	E,D	MPC
2008-11-14	1815	1830	E	MPC
2008-11-14	1900	1910	E	MPC
2008-11-14	1930	2000	E	MPC
2008-11-15	0945	1030	C	MPC
2008-11-15	1045	1100	C	MPC
2008-11-15	1630	1635	E	MPC
2008-11-15	1750	1800	B	MPC
2008-11-15	1815	1840	B	MPC
2008-11-15	2010	2025	A	KH
2008-11-15	2025	2045	A,D	MPC
2008-11-15	2100	2140	E	MPC
2008-11-15	2200	2230	E	MPC
2008-11-16	0230	0330	C	MPC
2008-11-16	0350	0415	C	MPC
2008-11-16	0440	0500	C	MPC
2008-11-16	0530	0600	C	KH
2008-11-16	0630	0730	C	MPC
2008-11-17	0610	0740	C	MPC
2008-11-18	0720	0835	C	KH
2008-11-18	1115	1120	C	MPC
2008-11-18	1140	1200	C	MPC
2008-11-18	1300	1315	C	MPC
2008-11-19	0740	0810	C	MPC
2008-11-19	2200	2300	B	MPC
2008-11-20	0440	0645	C	MPC
2008-11-20	0725	0740	C	MPC
2008-11-21	0640	0700	C	MPC
2008-11-22	1400	1410	A	MPC
2008-11-23	0550	0610	C	MPC
2008-11-23	2210	2215	B	MPC
2008-11-23	2250	2330	B	MPC
2008-11-24	0050	0100	B	MPC
2008-11-24	0415	0430	C	MPC
2008-11-24	0515	0545	C	MPC
2008-11-25	0740	0745	C	MPC
2008-11-25	0815	0820	C	MPC
2008-11-25	0825	0920	D	KH
2008-11-25	0920	0930	D	MPC
2008-11-25	0935	1000	D	KH
2008-11-25	1000	1035	D	MPC
2008-11-25	1100	1125	D	KH
2008-11-25	1130	1145	D	MPC
2008-11-25	1145	1200	D	KH
2008-11-25	1200	1245	E	KH
2008-11-25	1310	1340	E	KH
2008-11-25	1340	1400	E	MPC
2008-11-25	1410	1510	E	KH
2008-11-25	1510	1550	E,A	MPC
2008-11-25	1600	1605	E	KH
2008-11-25	1610	1635	E	MPC
2008-11-25	1635	1645	E	KH
2008-11-25	1655	1700	E	MPC
2008-11-25	1725	1735	E	KH
2008-11-26	0045	0140	C	MPC
2008-11-26	0215	0225	C	MPC
2008-11-26	0315	0330	C	MPC
2008-11-26	0350	0410	C	MPC
2008-11-26	1500	1635	E,A	MPC
2008-11-26	1655	1730	D	KH
2008-11-26	1730	1800	A,E	KH
2008-11-26	1800	1850	D	MPC
2008-11-27	0240	0245	C	MPC
2008-11-27	0315	0320	C	MPC
2008-11-27	1235	1300	B	MPC
2008-11-28	0130	0140	B	MPC
2008-11-28	0225	0235	C	MPC
2008-11-28	0330	0335	C	MPC
2008-11-28	0400	0440	C	MPC
2008-11-28	2345	2400	C	MPC
2008-11-29	0000	0015	C	MPC
2008-11-30	0620	0630	C	MPC
2008-11-30	0655	0800	C	MPC
2008-11-30	0910	0920	C	MPC
2008-11-30	1200	1400	C	MPC
2008-11-30	1420	1435	C	MPC
2008-11-30	1510	1540	C	MPC
2008-11-30	1645	1650	C	MPC
2008-11-30	1650	1700	C	KH
2008-11-30	1700	1715	B	MPC
2008-11-30	1745	1750	B	MPC
2008-11-30	1800	1840	B,C	MPC
2008-11-30	1900	1925	C	KH
2008-11-30	1930	2000	C	KH
2008-11-30	2015	2030	C	MPC
2008-11-30	2130	2200	C	MPC
2008-11-30	2210	2235	C	MPC
2008-12-01	2230	2400	B	MPC
2008-12-02	0410	0440	C	MPC
2008-12-02	0605	0610	C	MPC
2008-12-02	0750	0800	C	MPC
2008-12-02	1000	1100	C	MPC
2008-12-02	1230	1240	C	MPC
2008-12-02	1320	1330	C	MPC
2008-12-02	2200	2300	C	MPC
2008-12-03	1200	1230	A	KH
2008-12-03	1230	1320	A,D	MPC
2008-12-03	1325	1400	E	KH
2008-12-03	1500	1530	D	MPC
2008-12-03	2130	2150	C	MPC
2008-12-03	2205	2215	C	MPC
2008-12-03	2310	2330	C	MPC
2008-12-04	0000	0030	C	MPC
2008-12-04	0100	0115	C	MPC
2008-12-04	1110	1140	A	MPC
2008-12-04	1200	1250	A	MPC
2008-12-04	1330	1340	A	MPC
2008-12-04	1630	1640	C	MPC
2008-12-04	1700	1730	C	MPC
2008-12-04	1750	1800	C	MPC
2008-12-05	1500	1640	A	MPC
2008-12-05	2130	2135	C	MPC
2008-12-05	1840	1900	C	KH
2008-12-06	1800	1830	C	MPC
2008-12-08	0140	0145	C	MPC
2008-12-08	0215	0220	C	MPC
2008-12-08	0255	0325	C	MPC
2008-12-08	0440	0500	C	MPC
2008-12-08	0530	0540	C	MPC
2008-12-08	0620	0625	C	MPC
2008-12-08	0815	0845	C	MPC
2008-12-08	1000	1015	C	MPC
2008-12-08	1100	1120	B	MPC
2008-12-08	1130	1220	B	MPC
2008-12-08	1240	1300	B	MPC
2008-12-08	1320	1340	B	MPC
2008-12-10	0335	0345	C	MPC
2008-12-10	0530	0630	C	MPC
2008-12-10	0900	0905	C	MPC
2008-12-10	1035	1100	C	MPC
2008-12-10	1230	1245	C	MPC
2008-12-10	1255	1320	C	KH
2008-12-10	1320	1325	C	MPC
2008-12-10	1335	1340	C	MPC
2008-12-10	1440	1540	C	MPC
2008-12-13	2245	2250	C	MPC
2008-12-13	2320	2330	C	MPC
2008-12-14	0410	0440	C	MPC
2008-12-14	1130	1135	C	MPC
2009-04-16	1810	1930	B	MPC
2009-04-16	2100	2200	B	MPC
2009-04-20	2010	2050	B	MPC
2009-04-23	0220	0250	B	MPC
2009-04-23	0400	0500	B	MPC
2009-04-23	0700	0800	B	MPC
2009-04-24	1700	1710	B	MPC
2009-04-24	1925	1935	B	MPC
2009-04-24	2000	2005	B	MPC
2009-04-27	0430	0530	B	MPC
2009-04-28	1610	1620	B	MPC
2009-04-28	1640	1650	B	MPC
2009-04-28	1730	1735	B	MPC
2009-05-02	1510	1530	B	MPC
2009-05-02	1700	1730	C	MPC
2009-05-02	1800	1900	C	MPC
2009-05-02	1920	2000	C	MPC
2009-05-02	2005	2010	C	MPC
2009-05-02	2150	2155	C	MPC
2009-05-02	2330	2400	C	MPC
2009-05-05	1145	1215	B	MPC
2009-05-02	1240	1320	B	MPC
2009-05-02	1335	1340	B	MPC
2009-05-05	1455	1500	B	MPC
2009-05-06	1410	1430	B	MPC
2009-05-07	0100	0120	C	MPC
2009-05-07	0220	0230	C	MPC
2009-05-07	0240	0400	C	MPC
2009-05-07	0445	0550	C	MPC
2009-05-08	2300	2305	C	MPC
2009-05-09	0040	0045	C	MPC
2009-05-09	0115	0120	C	MPC
2009-05-09	0220	0245	C	MPC
2009-05-09	0245	0310	C	KH
2009-05-09	0330	0430	C	MPC
2009-05-09	0500	0550	C	MPC
2009-05-09	0620	0730	C	MPC
2009-05-09	0750	0800	C	MPC
2009-05-09	0820	0825	C	MPC
2009-05-09	0840	1010	C	MPC
2009-05-09	1230	1430	B	MPC
2009-05-10	1900	2030	C	MPC
2009-05-10	2125	2200	C	MPC
2009-05-10	2200	2240	C	KH
2009-05-11	0130	0200	C	MPC
2009-05-11	0210	0305	C	KH
2009-05-11	0335	0400	C	MPC
2009-05-11	0550	0555	C	MPC
2009-05-12	1950	2000	C	MPC
2009-05-12	2030	2100	C	MPC
2009-05-13	0130	0215	C	MPC
2009-05-13	0810	0820	C	MPC
2009-05-13	0925	0935	C	MPC
2009-05-13	1000	1025	C	MPC
2009-05-13	1230	1300	C	MPC
2009-05-13	1500	1515	C	MPC
2009-05-13	1600	1630	B	MPC
2009-05-14	1610	1620	B	KH
2009-05-14	1650	1655	C	MPC
2009-05-14	1830	1845	C	MPC
2009-05-14	1900	1930	C	MPC
2009-05-14	2030	2130	C	MPC
2009-05-14	2330	2400	C	MPC
2009-05-15	0000	0040	C	MPC
2009-05-15	0100	0110	C	MPC
2009-05-15	0125	0200	C	KH
2009-05-15	0200	0230	C	MPC
2009-05-15	0255	0400	C	MPC
2009-05-15	0400	0410	C	KH
2009-05-15	0420	0550	C	MPC
2009-05-15	0600	0815	C	KH
2009-05-15	0815	0850	C	MPC
2009-05-15	0850	0900	C	KH
2009-05-15	0910	1040	C	MPC
2009-05-15	1040	1050	C	KH
2009-05-15	1055	1105	C	MPC
2009-05-16	2015	2025	C	MPC
2009-05-16	2220	2240	C	MPC
2009-05-16	2325	2330	C	MPC
2009-05-17	0050	0100	C	MPC
2009-05-17	0610	0620	C	MPC
2009-05-18	1620	1630	B	MPC
2009-05-18	1850	1910	C	MPC
2009-05-19	0600	0630	C	MPC
2009-05-19	0655	0700	C	MPC
2009-05-19	0715	0725	C	MPC
2009-05-19	0800	0805	C	MPC
2009-05-19	0920	0925	C	MPC
2009-05-19	1030	1035	C	MPC
2009-05-20	1755	1800	C	MPC
2009-05-21	1630	1800	C	MPC
2009-05-21	1815	1830	C	MPC
2009-05-22	1620	1625	B	MPC
2009-05-22	2045	2130	C	MPC
2009-05-22	2200	2230	C	MPC
2009-05-22	2230	2255	C	KH
2009-05-22	2300	2350	C	MPC
2009-05-23	0100	0130	C	MPC
2009-05-23	0200	0215	C	MPC
2009-05-23	0230	0300	C	MPC
2009-05-23	0330	0400	C	MPC
2009-05-23	0415	0430	C	MPC
2009-05-23	0520	0525	C	MPC
2009-05-23	0600	0630	C	MPC
2009-05-23	0650	0700	C	MPC
2009-05-23	0730	0800	C	MPC
2009-05-23	0800	0820	C	MPC
2009-05-23	0830	0840	C	MPC
2009-05-23	0910	0930	C	MPC
2009-05-23	1050	1100	C	MPC
2009-05-23	1410	1600	C	MPC
2009-05-23	1900	1940	C	MPC
2009-05-24	2130	2140	C	MPC
2009-05-25	0210	0300	C	MPC
2009-05-25	0420	0450	C	MPC
2009-05-25	0500	0600	C	MPC
2009-05-25	0600	0610	C	KH
2009-05-25	0610	0650	C	MPC
2009-05-25	0700	0740	C	MPC
2009-05-25	0800	0810	C	MPC
2009-05-25	0920	0935	C	MPC
2009-05-25	1000	1040	C	MPC
2009-05-25	1120	1140	C	MPC
2009-05-25	1240	1410	C	MPC
2009-05-25	1520	1550	C	MPC
2009-05-25	1645	1700	C	MPC
2009-05-25	1730	1800	C	MPC
2009-05-25	1940	1945	B	MPC
2009-05-25	2010	2015	B	MPC
2009-05-26	2100	2150	C	MPC
2009-05-26	2320	2340	C	MPC
2009-05-26	2335	2350	C	KH
2009-05-27	0000	0030	C	KH
2009-05-27	0055	0100	C	MPC
2009-05-27	0125	0135	C	MPC
2009-05-27	0150	0200	C	MPC
2009-05-27	0230	0235	C	MPC
2009-05-27	1600	1630	C	MPC
2009-05-27	1650	1710	C	MPC
2009-05-28	2200	2250	C	MPC
2009-05-28	2250	2310	C	KH
2009-05-28	2310	2325	C	MPC
2009-05-28	2350	2400	C	MPC
2009-05-29	0000	0115	C	MPC
2009-05-29	0115	0145	C	KH
2009-05-29	1405	1420	C	MPC
2009-05-29	1510	1525	C	MPC
2009-05-29	1610	1630	C	MPC
2009-05-29	2230	2345	B	MPC
2009-05-30	2215	2225	C	MPC
2009-05-30	2300	2305	C	MPC
2009-05-31	2145	2150	C	MPC
2009-06-01	2300	2400	C	MPC
2009-06-02	0010	0045	C	MPC
2009-06-02	2115	2120	C	MPC
2009-06-02	2150	2155	C	MPC
2009-06-02	2230	2235	C	MPC
2009-06-02	2350	2355	C	MPC
2009-06-03	0030	0035	C	MPC
2009-06-03	2015	2030	C	MPC
2009-06-03	2200	2230	C	MPC
2009-06-03	2235	2245	C	KH
2009-06-04	2340	2350	C	MPC
2009-06-05	2245	2250	C	MPC
2009-06-05	2350	2355	C	MPC
2009-06-06	0025	0115	C	KH
2009-06-06	2240	2300	C	MPC
2009-06-07	0000	0030	C	MPC
2009-06-07	2200	2245	C	MPC
2009-06-08	1730	1800	C	MPC
2009-06-08	1810	1820	C	MPC
2009-06-08	1840	1850	C	MPC
2009-06-08	1945	2030	C	MPC
2009-06-08	2220	2225	C	MPC
2009-06-08	2315	2330	C	MPC
2009-06-08	2340	2345	C	MPC
2009-06-09	2115	2145	C	MPC
2009-06-10	2315	2320	C	MPC
2009-06-11	0010	0045	C	MPC
2009-06-11	2115	2200	C	MPC
2009-06-13	0215	0245	C	MPC
2009-06-13	2040	2100	C	MPC
2009-06-14	2330	2400	C	MPC
2010-01-01	2010	2100	A	MPC
2010-01-01	2120	2200	A	MPC
2010-01-01	2230	2250	A	MPC
2010-01-01	2340	2400	A	MPC
2010-01-02	2105	2110	A	MPC
2010-01-02	2240	2245	A	MPC
2010-01-03	1310	1330	E	MPC
2010-01-03	2300	2400	A	MPC
2010-01-04	0000	0050	C	MPC
2010-01-04	0200	0230	A	MPC
2010-01-04	0300	0420	A	MPC
2010-01-04	0430	0500	A	MPC
2010-01-04	0530	0540	A	MPC
2010-01-04	0620	0640	A	MPC
2010-01-05	0615	0635	C,A	MPC
2010-01-05	0700	0725	C,A	MPC
2010-01-05	1010	1050	C	MPC
2010-01-05	1315	1415	C	MPC
2010-01-09	1930	1945	C	MPC
2010-01-09	2000	2130	C	MPC
2010-01-10	2010	2030	A	MPC
2010-01-10	2100	2105	A	MPC
2010-01-11	0030	0100	A	MPC
2010-01-11	0140	0150	A	MPC
2010-01-11	0230	0300	A	MPC
2010-01-11	0330	0400	A	MPC
2010-01-11	0420	0425	A	MPC
2010-01-11	0550	0600	A	MPC
2010-01-11	0605	0610	A	KH
2010-01-11	1245	1330	D	MPC
2010-01-11	1400	1420	D,E	MPC
2010-01-11	1530	1600	D	MPC
2010-01-11	1615	1625	D	MPC
2010-01-12	0210	0215	A	MPC
2010-01-12	0410	0420	A	MPC
2010-01-16	0020	0100	C	MPC
2010-01-16	0120	0130	C	MPC
2010-01-20	1400	1530	D,E	MPC
2010-01-20	1535	1545	D,E	KH
2010-01-20	1550	1610	D,E	MPC
2010-01-20	1620	1630	A	MPC
2010-01-20	1700	1740	A,E,D	MPC
2010-01-20	1800	1930	A	MPC
2010-01-20	2105	2115	A	MPC
2010-01-20	2155	2305	A	MPC
2010-01-22	0400	0410	C	MPC
2010-01-22	0445	0450	C	MPC
2010-01-26	1425	1430	B	MPC
2010-01-28	1400	1430	C	MPC
2010-01-28	1630	1730	C	MPC
2010-01-28	1730	1740	C	KH
2010-02-04	0345	0350	C	MPC
2010-02-04	1200	1230	C	MPC
2010-02-04	1400	1500	C	MPC
2010-02-04	1500	1515	C	MPC
2010-02-04	1715	1745	C	MPC
2010-02-04	1820	1940	C	MPC
2010-02-04	2000	2100	C	MPC
2010-02-04	2200	2230	C	MPC
2010-02-11	1230	1400	C	MPC
2010-02-11	1600	1700	C	MPC
2010-07-11	2330	2340	A,E,D	MPC
2010-07-12	2300	2400	A	MPC
2010-07-14	1930	2040	D,E,A	MPC
2010-07-14	2125	2130	A,E,A	MPC
2010-07-23	2040	2130	A,E,D	MPC
2010-07-23	2210	2220	A,E,D	MPC
2010-07-23	2330	2400	A,E,D	MPC
2010-07-27	2215	2220	A,E,D	MPC
2010-07-27	2300	2400	A,E,D	MPC
2010-07-28	0000	0100	A,E,D	MPC
2010-08-03	1745	1800	A,E,D	MPC
2010-08-04	0110	0145	E,A	MPC
2010-08-04	0200	0210	E,A	MPC
2010-08-04	0210	0235	D,A	KH
2010-08-04	0240	0305	D	MPC
2010-08-04	1830	1950	A,E,D	MPC
2010-08-04	2000	2010	A,D,E	MPC
2010-08-04	2050	2125	A,E,D	MPC
2010-08-12	2045	2050	A,E,D	MPC
2010-08-15	2000	2050	A,E,D	MPC
2010-08-15	2115	2145	A,E,D	MPC
2010-08-15	2210	2225	A,E,D	MPC
2010-08-20	2230	2235	A	MPC
2010-08-23	1600	1640	A,E,D	MPC
2010-08-24	0245	0330	A,E,D	KH
2010-08-24	1630	1635	A,E,D	MPC
2010-08-24	1725	1750	D	KH
2010-08-24	1910	1920	A,E,D	MPC
2010-08-24	2040	2050	A,E,D	MPC
2010-08-24	2230	2300	A,E,D	MPC
2010-08-24	2330	2350	A,E,D	MPC
2010-08-24	2350	2400	A,E,D	KH
2010-08-25	0000	0100	A,E,D	KH
2010-08-25	0130	0135	A,E,D	MPC
2010-08-25	1725	1730	A,E,D	MPC
2010-08-25	1910	1945	A,E,D	MPC
2010-08-25	1945	2010	D	MPC
2010-08-25	2010	2030	D,A	MPC
2010-08-25	2100	2230	D,A	MPC
2010-08-26	0030	0035	A,E,D	MPC
2010-08-26	1950	2040	A,E,D	MPC
2010-08-26	2205	2215	A,E,D	MPC
2010-08-26	2215	2230	A,E,D	KH
2010-08-26	2240	2245	A,E,D	MPC
2010-08-27	0030	0035	A,E,D	MPC
2010-08-27	2100	2110	A,E,D	MPC
2010-08-27	2155	2215	A,E,D	MPC
2010-08-31	1900	2025	A,E,D	MPC
2010-12-09	1610	1615	A,D,E	MPC
2010-12-09	1700	1710	A,D,E	MPC
2010-12-10	1410	1415	A,D,E	MPC
2010-12-10	1445	1450	A,D,E	MPC
2010-12-10	1540	1600	A,D,E	MPC
2010-12-11	1200	1220	A,D,E	MPC
2010-12-11	1300	1305	A,D,E	MPC
2010-12-11	1425	1430	A,D,E	MPC
2010-12-11	1720	1830	A,D,E	MPC
2010-12-12	1210	1250	A,D,E	MPC
2010-12-12	2020	2025	A,D,E	MPC
2010-12-12	2110	2115	A,D,E	MPC
2010-12-12	2140	2150	A,D,E	MPC
2010-12-13	1530	1600	A,D,E	MPC
2010-12-13	1615	1625	A,D,E	MPC
2010-12-13	1650	1700	A,D,E	MPC
2010-12-13	1730	1805	A,D,E	MPC
2010-12-13	1840	1845	A,D,E	MPC
2010-12-13	2100	2130	A,D,E	MPC
2010-12-13	2210	2215	A,D	MPC
2010-12-14	1225	1230	A,D	MPC
2010-12-14	1300	1320	A,D	MPC
2010-12-14	1745	1750	A,D	MPC
2010-12-14	1955	2000	A,D	MPC
2010-12-14	2100	2140	A,D	MPC
2010-12-14	2215	2220	A,D	MPC
2010-12-15	1230	1240	A,D	MPC
2010-12-15	1250	1300	A,D	MPC
2010-12-15	1350	1400	A,D	MPC
2010-12-15	1545	1650	E,D	MPC
2010-12-16	1410	1425	A,E,D	MPC
2010-12-16	1435	1535	D,E	MPC
2010-12-17	1140	1210	D	MPC
2010-12-17	1215	1220	D	KH
2010-12-17	1230	1330	A,E	MPC
2010-12-17	1500	1530	A,E,D	MPC
2010-12-17	1610	1630	A,E	MPC
2010-12-17	1740	1820	A,E,D	MPC
2010-12-18	1420	1505	A,E,D	MPC
2010-12-18	1610	1640	A,E,D	MPC
2010-12-20	1000	1020	A,E,D	MPC
2010-12-20	0930	1000	D	MPC
2010-12-20	1130	1200	A,E,D	MPC
2010-12-23	1330	1400	D	MPC
2010-12-23	1510	1600	D	MPC
2010-12-23	1625	1640	D	KH
2010-12-23	1715	1805	D,E	KH
2010-12-23	1815	1835	D,E	KH
2010-12-23	1840	1910	D,E	KH
2010-12-24	1230	1300	D	MPC
2010-12-24	1500	1530	D	MPC
2010-12-24	1530	1540	D	KH
2010-12-24	1540	1610	D	MPC
2010-12-24	1620	1650	A,E	MPC
2010-12-24	1700	1720	D,E	MPC
2010-12-25	1130	1200	D	KH
2010-12-25	1200	1245	A	KH
2010-12-25	1645	1655	D,A,E	MPC
2010-12-25	1730	1735	D,A,E	MPC
2010-12-25	1915	1925	D,A,E	MPC
2010-12-28	1020	1030	D	KH
2010-12-28	1115	1145	E,A	MPC
2010-12-28	1145	1150	D,A,E	KH
2010-12-28	1710	1725	D,A,E	MPC
2010-12-28	1820	1825	D,A,E	MPC
2010-12-28	1925	1945	D,A,E	MPC
2010-12-30	1225	1330	D,A,E	MPC
2010-12-30	1600	1630	A,E,D	MPC
2010-12-30	1745	1800	A,E,D	MPC
2010-12-30	1800	1815	E	KH
2011-01-01	1400	1500	A,E,D	MPC
2011-01-02	1115	1200	E	MPC
2011-01-02	1200	1230	A,E	KH
2011-01-02	1230	1235	A,E	MPC
2011-01-02	1240	1315	A,E	KH
2011-01-02	1320	1400	A,E	MPC
2011-01-02	1415	1420	A,E	MPC
2011-01-02	1450	1540	A,E	MPC
2011-01-02	1600	1645	A,E	MPC
2011-01-02	1655	1715	A,E	MPC
2011-01-02	1730	1800	A,E	MPC
2011-01-02	1930	1955	A	MPC
2011-01-02	2000	2015	E	MPC
2011-01-03	1100	1200	A,E,D	MPC
2011-01-03	1300	1330	D,E,A	MPC
2011-01-03	1350	1415	E	MPC
2011-01-03	1420	1520	A	MPC
2011-01-03	1630	1700	A	MPC
2011-01-03	1830	1850	A,E	MPC
2011-01-03	1920	1940	A,E	MPC
2011-01-04	1350	1410	A,E,D	MPC
2011-01-04	1435	1440	A,E,D	MPC
2011-01-04	1500	1515	D,A	MPC
2011-01-04	1530	1615	D,A	MPC
2011-01-06	1630	1715	D	MPC
2011-01-06	1715	1825	A	MPC
2011-01-07	1625	1640	D	MPC
2011-01-08	1300	1330	D	MPC
2011-01-08	1450	1515	D	MPC
2011-01-08	1515	1525	D	KH
2011-01-08	1615	1640	D,E,A	MPC
2011-01-08	1700	1710	D,E,A	MPC
2011-01-08	1710	1730	D	KH
2011-01-09	1600	1605	D,E,A	MPC
2011-01-09	1320	1340	D	MPC
2011-01-11	1525	1530	D	MPC
2011-01-11	1545	1630	D	MPC
2011-01-12	1235	1240	A	MPC
2011-01-12	1300	1335	A,E	MPC
2011-01-13	1225	1230	E	MPC
2011-01-13	1250	1350	E,D	KH
2011-01-13	1530	1550	E,D	MPC
2011-01-13	1605	1615	E	KH
2011-01-13	1630	1635	E,D	MPC
2011-01-13	1705	1755	E	MPC
2011-01-13	1830	1855	E	KH
2011-01-14	1425	1455	D,E	MPC
2011-01-14	1505	1530	D,E	MPC
2011-01-14	1550	1610	D,E	MPC
2011-01-14	1630	1645	D,E	MPC
2011-01-14	1715	1720	D,E	MPC
2011-01-14	1725	1740	D	KH
2011-01-14	1745	1800	D	MPC
2011-01-16	1245	1300	D	KH
2011-01-16	1300	1330	D,E	MPC
2011-01-16	1400	1420	E,A	KH
2011-01-16	1525	1705	A,D,E	MPC
2011-01-16	1725	1730	D,E	MPC
2011-01-16	1750	1755	D,E	MPC
2011-01-16	1800	1820	D,E	MPC
2011-01-18	1745	1800	D	MPC
2011-01-18	1805	1900	A,D,E	KH
2011-01-18	1900	1930	D	MPC
2011-01-19	1230	1300	D	MPC
2011-01-19	1400	1430	A,E,D	MPC
2011-01-19	1500	1515	D	MPC
2011-01-19	1600	1615	A,E,D	MPC
2011-01-19	1620	1625	D	KH
2011-01-19	1625	1725	D	MPC
2011-01-19	1750	1755	A,D	MPC
2011-01-24	1430	1615	D	MPC
2011-01-24	1625	1630	D	MPC
2011-01-24	1650	1700	D	MPC
2011-01-28	1630	1700	E,A	MPC
2011-01-28	1705	1715	E	KH
2011-01-28	1715	1810	A	MPC
2011-01-28	1815	1900	A,D,E	KH
2011-01-28	1900	1925	A	MPC
2011-01-28	1940	1945	A	MPC
2011-01-31	2000	2200	D	MPC
2011-01-31	2220	2240	E	KH
2011-02-01	1545	1600	E	MPC
2011-02-01	1640	1705	A,E,D	MPC
2011-02-01	1720	1735	A,E,D	MPC
2011-02-01	1740	1800	D	KH
2011-02-01	1800	1850	D,E	MPC
2011-02-04	1410	1430	D	MPC
2011-02-04	1435	1505	D,A	KH
2011-02-04	1510	1600	D,A	KH
2011-02-04	1605	1630	A	KH
2011-02-04	2115	2120	A,E,D	MPC
2011-02-14	1700	1730	E,D	MPC
2011-02-14	1730	1800	E,D	KH
2011-02-14	1800	1830	A	KH
2011-02-14	1955	2015	A	MPC
2011-02-14	2130	2145	A,E,D	MPC
2011-03-01	1745	1845	D,E	MPC
2011-03-01	1930	1940	D	MPC
2011-08-05	1930	2000	A	MPC
2011-08-05	2000	2040	E	MPC
2011-08-05	2130	2140	A,E,D	MPC
2011-08-14	0030	0105	A	MPC
2011-08-14	0130	0200	A	MPC
2011-08-14	2210	2240	A	MPC
2011-08-15	0100	0130	A	MPC
2011-08-15	2220	2230	A	MPC
2011-08-23	2300	2330	A	MPC
2011-08-24	0000	0030	A	MPC
2011-08-28	2350	2400	A	MPC
2011-09-02	2210	2225	A,E	MPC
2011-09-02	2235	2330	A,E	MPC
2011-09-02	2350	2400	A,E	MPC
2011-09-03	0000	0015	D,E	MPC
2011-09-03	0100	0115	D,E	KH
2011-09-09	2115	2220	E,D	MPC
2011-09-09	2235	2300	D	MPC
2011-09-09	2310	2340	D	MPC
2011-09-10	0030	0210	A,E,D	MPC
2011-09-10	0255	0315	E,D	MPC
2011-09-10	0330	0430	E,D	MPC
2011-09-10	1925	1935	E	KH
2011-09-10	1940	2010	D,E	MPC
2011-09-10	2250	2300	D,E	MPC
2011-09-11	2100	2125	A	MPC
2011-09-11	2130	2200	A,E	KH
2011-09-11	2200	2220	E,D	KH
2011-09-11	2230	2240	E,D	KH
2011-09-11	2240	2350	A	KH
2011-09-12	1950	2025	D	KH
2011-09-12	2045	2100	D,E,A	MPC
2011-09-12	2135	2230	D,E,A	MPC
2011-09-12	2320	2335	E,D	MPC
2011-09-12	2335	2400	E	KH
2011-09-13	0000	0040	A,E	KH
2011-09-13	0040	0100	A	MPC
2011-09-13	0210	0300	A,E,D	MPC
2011-09-13	0330	0340	A,E,D	MPC
2011-09-25	1910	1920	E,D	KH
2011-09-25	1920	1940	E,D	MPC
2011-09-25	2000	2015	A,E	KH
2011-09-25	2030	2200	A,E	KH
2011-09-26	0015	0045	E,D	MPC
2011-09-26	0135	0155	D,E	KH
2011-09-26	0215	0330	D,E	KH
2011-09-26	0330	0340	A	MPC
2011-09-26	2140	2230	A,E,D	MPC
2011-09-27	0030	0100	A,E,D	MPC
2011-09-27	0230	0240	A	MPC
2011-09-27	1945	2000	A,E,D	MPC
2011-09-27	2000	2030	A	MPC
2011-09-28	0130	0140	D	MPC
2011-09-28	0205	0225	D	MPC
2011-09-28	0340	0350	D	MPC
2011-09-28	0415	0430	D,E	MPC
2011-09-28	0500	0530	D	MPC
2011-09-28	0530	0540	A	MPC
2012-01-06	0015	0030	A,E	MPC
2012-01-06	1410	1420	D	MPC
2012-01-06	1420	1450	E,D	KH
2012-01-06	1500	1530	A	MPC
2012-01-06	1550	1555	A	MPC
2012-01-07	0000	0040	E,A	MPC
2012-01-07	1630	1700	E	MPC
2012-01-07	1730	1745	A	MPC
2012-01-07	2040	2120	A,E,D	MPC
2012-01-07	2150	2155	A,E,D	MPC
2012-01-07	2200	2220	D	MPC
2012-01-07	2240	2300	D	MPC
2012-01-08	1520	1525	E,D	MPC
2012-01-08	1630	1645	E,D	MPC
2012-01-08	1700	1720	E,D	MPC
2012-01-08	1730	1740	E,D	MPC
2012-01-08	2300	2355	D	MPC
2012-01-09	0030	0100	A,D,E	MPC
2012-01-09	0120	0130	A	MPC
2012-01-09	1425	1430	D	MPC
2012-01-09	1450	1600	D,E	MPC
2012-01-09	2130	2135	D,E	MPC
2012-01-09	2200	2205	D,E	MPC
2012-01-10	1500	1540	E,D	MPC
2012-01-10	1540	1550	A	MPC
2012-01-10	1950	2050	A,E,D	MPC
2012-01-10	2200	2210	A	MPC
2012-01-10	2250	2300	A,E,D	MPC
2012-01-10	2330	2400	A	MPC
2012-01-11	1455	1550	D	MPC
2012-01-11	1600	1620	A	MPC
2012-01-11	1650	1700	A	MPC
2012-01-11	1750	1755	A	MPC
2012-01-11	1750	1800	A	MPC
2012-01-11	1850	1920	A,E,D	MPC
2012-01-11	2010	2040	A,E,D	MPC
2012-01-11	2050	2110	A	MPC
2012-01-11	2140	2200	A	MPC
2012-01-11	2220	2240	A	MPC
2012-01-12	0015	0020	A	MPC
2012-01-12	1450	1510	A,E,D	MPC
2012-01-12	2210	2220	D,A	MPC
2012-01-12	2250	2300	D	MPC
2012-01-13	0030	0100	D,E	MPC
2012-01-13	0100	0120	A	MPC
2012-01-13	1640	1730	A,E,D	KH
2012-01-13	2025	2035	A,E,D	MPC
2012-01-13	2050	2100	A,D	MPC
2012-01-13	2120	2145	D,E	MPC
2012-01-13	2200	2230	A	MPC
2012-01-13	2320	2325	D	MPC
2012-01-15	1545	1615	E,D	MPC
2012-01-16	0020	0050	A	MPC
2012-01-16	0050	0100	E	MPC
2012-01-16	1215	1220	E	MPC
2012-01-16	1230	1330	E	MPC
2012-01-16	2200	2220	A	MPC
2012-01-16	2310	2350	A	MPC
2012-01-17	0020	0030	A	MPC
2012-01-17	1540	1600	E	MPC
2012-01-17	1620	1640	E	MPC
2012-01-17	1755	1805	E	MPC
2012-01-17	1820	1900	E	MPC
2012-01-17	1915	1920	E	MPC
2012-01-17	1935	1950	A	MPC
2012-01-17	2120	2200	E	MPC
2012-01-18	1530	1600	E	MPC
2012-01-18	1620	1645	E	MPC
2012-01-18	1745	1800	E	MPC
2012-01-18	1855	1910	E	MPC
2012-01-18	1925	1930	E	MPC
2012-01-18	1940	1945	E	MPC
2012-01-18	2040	2130	E	MPC
2012-01-19	1445	1505	E	MPC
2012-01-19	1530	1800	E	MPC
2012-01-20	1620	1655	A,E,D	MPC
2012-01-20	1920	1940	A,E,D	MPC
2012-01-21	1430	1435	A,E,D	MPC
2012-01-21	1455	1520	A,E,D	MPC
2012-01-21	1525	1530	E	KH
2012-01-21	2130	2145	A,E,D	MPC
2012-01-21	2150	2200	D	KH
2012-01-21	2205	2225	D	MPC
2012-01-21	2235	2255	A	MPC
2012-01-21	2310	2325	E	KH
2012-01-21	2340	2400	A	MPC
2012-01-22	1000	1020	E,D,A	MPC
2012-01-22	1030	1100	D	MPC
2012-01-22	1100	1150	A	MPC
2012-01-22	2305	2335	D,E	MPC
2012-01-23	0010	0015	D,E	MPC
2012-01-23	0030	0100	D,E	MPC
2012-01-23	0130	0140	A	MPC
2012-01-24	2220	2240	D,E	MPC
2012-01-24	2255	2300	E	MPC
2012-01-24	2315	2325	E	MPC
2012-01-25	1030	1100	E	MPC
2012-01-25	1340	1415	D	MPC
2012-01-25	1500	1600	D,E	MPC
2012-01-25	1600	1630	A,E,D	MPC
2012-01-25	1640	1720	A,E,D	MPC
2012-01-27	1800	1830	E	MPC
2012-01-27	1840	1900	E	MPC
2012-01-27	1910	1920	E	MPC
2012-01-27	1920	1935	E	KH
2012-01-28	1900	1930	E	MPC
2012-01-28	2030	2130	A	MPC
2012-01-28	2140	2150	A	MPC
2012-01-28	2210	2250	A,E	MPC
2012-01-30	2325	2330	A,D	MPC
2012-01-31	1820	1825	A	MPC
2012-01-31	1830	1850	E	MPC
2012-01-31	1850	1920	A,E	KH
2012-01-31	1925	2030	A	MPC
2012-01-31	2040	2140	A	MPC
2012-01-31	2140	2220	A	KH
2012-01-31	2215	2250	A	MPC
2012-01-31	2255	2315	A	MPC
2012-02-01	1425	1450	E	MPC
2012-02-01	1450	1600	E,A	KH
2012-02-01	1600	1630	E,A	MPC
2012-02-01	1630	1715	E,A	KH
2012-02-01	1745	1830	A,D	KH
2012-02-01	1840	1940	A,D	KH
2012-02-01	2000	2010	D	MPC
2012-02-01	2150	2210	E	KH
2012-02-01	2230	2300	D	KH
2012-02-01	2305	2330	E	KH
2012-02-02	1850	1915	E	MPC
2012-02-02	1910	1930	A	KH
2012-02-02	1935	2020	A,E	MPC
2012-02-02	2040	2045	A,E	MPC
2012-02-02	2055	2100	A,E	MPC
2012-02-02	2110	2115	A	KH
2012-02-03	1525	1545	E,D	MPC
2012-02-03	1600	1655	E,D	MPC
2012-02-03	1700	1720	E,D	KH
2012-02-03	1825	1835	A,E,D	MPC
2012-02-03	1915	2000	A,ED	MPC
2012-02-03	2000	2030	E,A	KH
2012-02-03	2030	2100	E	MPC
2012-02-04	1340	1400	D	MPC
2012-02-04	1400	1420	D	MPC
2012-02-04	1425	1440	A	KH
2012-02-04	1500	1525	A,D	MPC
2012-02-04	1600	1700	A,D	MPC
2012-02-04	1730	1810	D	KH
2012-02-04	1820	1840	D	MPC
2012-02-04	1910	1925	D	MPC
2012-02-04	1930	2000	D	KH
2012-02-04	2000	2050	D	MPC
2012-02-04	2140	2150	D	MPC
2012-02-05	1800	1820	E,D	MPC
2012-02-05	1900	2010	A	MPC
2012-02-05	2010	2110	A	MPC
2012-02-06	1530	1630	E	MPC
2012-02-06	1810	1850	A,D	MPC
2012-02-06	1850	1940	E	MPC
2012-02-07	1400	1500	E	MPC
2012-02-07	1500	1520	E	MPC
2012-02-07	1520	1610	E	MPC
2012-02-07	1640	1710	E	KH
2012-02-07	1715	1740	E,A	MPC
2012-02-07	1800	1815	E	MPC
2012-02-07	1925	1930	E	MPC
2012-02-07	2150	2300	E,A,D	MPC
2012-02-09	2005	2105	A	MPC
2012-02-09	2120	2150	A	MPC
2012-02-10	1330	1350	E	MPC
2012-02-10	1350	1400	E	MPC
2012-02-10	1440	1530	E	MPC
2012-02-10	1530	1750	E	KH
2012-02-10	1810	1930	A	MPC
2012-02-10	1930	1945	E	KH
2012-02-10	1945	2015	E,D	MPC
2012-02-10	2020	2100	A,D	KH
2012-02-11	1630	1700	E	MPC
2012-02-11	1730	1830	E,A	MPC
2012-02-12	1330	1425	E	MPC
2012-02-12	1425	1435	E	MPC
2012-02-12	1435	1540	E	MPC
2012-02-12	1540	1600	E	MPC
2012-02-12	1610	1630	A,D	MPC
2012-02-12	1630	1640	D	MPC
2012-02-12	1640	1730	D	MPC
2012-02-12	1730	1740	D	MPC
2012-02-12	1800	1900	D	MPC
2012-02-12	1950	2120	A,E,D	MPC
2012-02-13	1220	1400	A,D	MPC
2012-02-13	1410	1430	E	MPC
2012-02-13	1430	1445	A	MPC
2012-02-13	1420	1505	A,D	MPC
2012-02-13	1530	1540	A	KH
2012-02-13	1650	1710	A,E	MPC
2012-02-13	1930	2010	E	MPC
2012-02-13	2100	2120	E	MPC
2012-02-14	1130	1205	E	KH
2012-02-14	1205	1215	E	MPC
2012-02-14	1310	1330	E	KH
2012-02-14	1435	1445	A	KH
2012-02-14	1930	2000	A,D	MPC
2012-02-14	2000	2130	A	MPC
2012-02-15	1330	1410	E	MPC
2012-02-15	1440	1540	E	MPC
2012-02-15	1700	1730	E,A,D	MPC
2012-02-15	1830	1930	E,A,D	MPC
2012-02-15	2045	2200	A,D	MPC
2012-02-16	1200	1230	E	MPC
2012-02-16	1235	1300	E	KH
2012-02-16	1300	1310	E	MPC
2012-02-16	1315	1330	E	KH
2012-02-16	1400	1530	E,A	KH
2012-02-16	1535	1605	E,A	KH
2012-02-16	1630	1640	A	KH
2012-02-16	1750	1810	A	MPC
2012-02-16	1830	1845	A	MPC
2012-02-16	1920	1930	A	MPC
2012-02-18	1645	1845	D,A	KH
2012-02-18	1900	1905	A,D	MPC
2012-02-18	1920	1940	D	KH
2012-02-18	2145	2150	E	MPC
2012-02-18	2210	2300	E	MPC
2012-02-18	2310	2350	D	MPC
2012-02-19	0030	0040	A	MPC
2012-02-20	1615	1620	A,E	MPC
2012-02-20	1625	1635	A,E	MPC
2012-02-20	1655	1705	A,E	MPC
2012-02-21	1500	1515	E	MPC
2012-02-22	1330	1340	E	MPC
2012-02-22	1355	1400	E	MPC
2012-02-22	1410	1440	E	MPC
2012-02-22	1455	1510	E	MPC
2012-02-22	1525	1540	E	MPC
2012-02-22	1725	1730	E	MPC
2012-02-22	1810	1820	E	MPC
2012-02-22	1820	1850	E	KH
2012-02-24	1600	1630	A,E,D	MPC
2012-02-24	1750	1755	A,E,D	MPC
2012-02-24	1850	1855	A,E,D	MPC
2012-02-24	2010	2015	A,E,D	MPC
2012-02-25	1630	1700	A,E,D	MPC
2012-02-25	1705	1740	A,E,D	KH
2012-02-25	1740	1850	A,E,D	MPC
2012-02-25	1855	1905	A	KH
2012-02-26	2210	2230	A,E,D	MPC
2012-02-26	2240	2330	A,E	KH
2012-02-27	1235	1300	A,E,D	KH
2012-02-27	1350	1430	A,E,D	MPC
2012-02-28	1600	1630	A,E,D	MPC
2012-02-29	1740	1840	A,E,D	MPC
2012-03-01	1620	1625	A,E,D	MPC
2012-03-01	1740	1830	A,E,D	MPC
2012-03-01	1920	1940	A,E,D	MPC
2012-03-04	1630	1800	A,E,D	MPC
2012-03-07	1250	1320	A	MPC
2012-03-07	1620	1700	D	MPC
2012-03-07	1700	1900	A,E	KH
2012-03-07	1900	1930	D	KH
2012-03-07	1930	2020	D	MPC
2012-03-08	1105	1120	A	MPC
2012-03-08	1230	1330	D	MPC
2012-03-08	1400	1430	D	MPC
2012-03-08	1530	1610	D	MPC
2012-03-08	1610	1700	A,E,D	KH
2012-03-08	1700	1710	D	MPC
2012-03-08	1715	1740	D	KH
2012-03-08	1745	1800	A,E,D	MPC
2012-03-08	1800	1840	E,D	KH
2012-03-08	1900	1930	D	KH
2012-03-08	1940	1950	A,E,D	MPC
2012-03-08	2015	2040	A	KH
2012-03-09	1330	1400	D,A	MPC
2012-03-09	1400	1510	D,E	MPC
2012-03-11	1330	1500	A,D	MPC
2012-03-11	1525	1600	A,D	MPC
2012-03-11	1600	1615	A	KH
2012-03-11	1620	1630	A	MPC
2012-03-11	1700	1730	D	MPC
2012-03-11	1800	1845	D	KH
2012-03-11	2010	2030	D	KH
2012-03-12	0915	1030	A,E,D	MPC
2012-03-12	1030	1045	A	KH
2012-03-12	1045	1115	A	MPC
2012-03-12	1245	1330	A,E,D	MPC
2012-03-12	1415	1520	A,E,D	MPC
2012-03-12	1540	1545	D	MPC
2012-03-15	1310	1320	A,E,D	MPC
2012-03-15	1335	1400	E	KH
2012-03-15	1400	1420	D,E,A	MPC
2012-03-15	1745	1800	A,E,D	MPC
2012-03-15	1800	1830	A	KH
2012-03-15	1830	1900	A,E,D	MPC
2012-03-16	1730	1740	A,E,D	MPC
2012-03-17	1630	1635	A,E,D	MPC
2012-03-22	2000	2030	A,E,D	MPC
2012-03-27	1835	1840	A,E,D	MPC
2012-03-27	2130	2210	A,E,D	MPC
2012-10-23	0105	0110	A,E,D	MPC
2012-10-31	1225	1230	D	MPC
2012-10-31	1755	1830	D	MPC
2012-10-31	1830	1900	D	MPC
2012-10-31	1910	1940	E	KH
2012-10-31	2000	2030	E	KH
2012-10-31	2030	2100	E	MPC
2012-10-31	2145	2150	E	MPC
2012-11-01	0020	0025	A	MPC
2012-11-01	0730	0900	D	MPC
2012-11-01	1520	1540	D,E	MPC
2012-11-01	1950	2000	A	MPC
2012-11-02	1725	1730	A	MPC
2012-11-03	1310	1330	E	KH
2012-11-03	1345	1350	E,D	MPC
2012-11-06	0745	0750	D	MPC
2012-11-06	0800	0810	D	MPC
2012-11-06	1510	1520	A	MPC
2012-11-07	0220	0240	D	MPC
2012-11-07	0345	0350	D	MPC
2012-11-07	0415	0450	D	KH
2012-11-07	0535	0600	D	KH
2012-11-07	0600	0700	D	MPC
2012-11-07	0700	0800	E	MPC
2012-11-07	0830	0835	D	MPC
2012-11-07	0900	0940	E,D	MPC
2012-11-07	1030	1035	A,E,D	MPC
2012-11-07	1120	1200	A,E	MPC
2012-11-07	1220	1300	E,D	MPC
2012-11-07	1310	1325	A	MPC
2012-11-07	1440	1500	A	MPC
2012-11-07	1610	1635	A	MPC
2012-11-07	1705	1710	A	MPC
2012-11-07	1730	1735	A	MPC
2012-11-10	1200	1205	A	MPC
2012-11-10	1230	1240	A	MPC
2012-11-11	0625	0640	E	MPC
2012-11-11	0830	0930	A	MPC
2012-11-11	1030	1140	A	MPC
2012-11-12	2045	2050	D	MPC
2012-11-13	0700	0750	D	MPC
2012-11-13	0800	0810	D	MPC
2012-11-12	0830	0900	D	MPC
2012-11-13	0915	0920	E	MPC
2012-11-13	0930	1000	A	MPC
2012-11-13	1030	1100	A	MPC
2012-11-13	2240	2250	D	MPC
2012-11-13	2330	2400	D	MPC
2012-11-14	0100	0130	A	MPC
2012-11-14	0300	0315	A,E,D	MPC
2012-11-14	0540	0550	A,E,D	MPC
2012-11-14	0600	0620	E	MPC
2012-11-14	0630	0730	E	MPC
2012-11-14	0820	0825	A	MPC
2012-11-14	0915	0930	A	MPC
2012-11-17	0430	0500	A	MPC
2012-11-17	2015	2020	D	MPC
2012-11-17	2040	2115	D	MPC
2012-11-20	0200	0205	A	MPC
2012-11-20	0225	0230	A	MPC
2012-11-20	0240	0320	A	MPC
2012-11-20	0400	0415	A	MPC
2012-11-20	1810	1820	E	MPC
2012-11-20	1940	2000	E	MPC
2012-11-20	2050	2110	E	MPC
2012-11-23	2150	2155	A,E,D	MPC
2012-11-23	2215	2245	D	MPC
2012-11-24	0300	0400	A	MPC
2012-11-24	1450	1510	A	MPC
2012-11-24	1605	1610	A	MPC
2012-11-24	1650	1655	A	MPC
2012-11-24	1725	1740	A	MPC
2012-11-24	1740	1800	E,D,A	MPC
2012-11-24	1755	1815	E	KH
2012-11-24	1825	1830	E	KH
2012-11-24	1840	1920	E	KH
2012-11-24	1925	1945	E	MPC
2012-11-24	2000	2025	A,E	MPC
2012-11-24	2035	2050	A	MPC
2012-11-24	2100	2150	A	MPC
2012-11-25	1040	1045	D	MPC
2012-11-25	1245	1330	E	MPC
2012-11-25	1515	1600	D,E	MPC
2012-11-25	1700	1730	E	MPC
2013-03-06	0100	0150	D	MPC
2013-03-06	0150	0250	D	MPC
2013-03-06	0320	0350	E	MPC
2013-03-06	0400	0450	D,E	MPC
2013-03-06	0450	0520	D	MPC
2013-03-06	0805	0820	E	KH
2013-03-06	0820	0825	E	MPC
2013-03-06	0905	1010	A	KH
2013-03-06	1020	1050	A	MPC
2013-03-06	1230	1330	A	KH
2013-03-06	1330	1420	A	MPC
2013-03-07	0130	0200	E	MPC
2013-03-07	0220	0310	E	MPC
2013-03-07	0615	0700	A	MPC
2013-03-07	0830	0900	E	MPC
2013-03-07	0915	0935	E	MPC
2013-03-07	1025	1030	E	MPC
2013-03-07	1230	1405	A	MPC
2013-03-07	2230	2300	D	MPC
2013-03-07	2325	2330	D	MPC
2013-03-07	2330	2400	D	KH
2013-03-08	0000	0150	D	MPC
2013-03-08	0330	0350	D	MPC
2013-03-08	0200	0300	D	MPC
2013-03-08	0400	0415	D	MPC
2013-03-08	0420	0440	D	KH
2013-03-08	0630	0635	D	MPC
2013-03-08	1100	1130	A	MPC
2013-03-08	2230	2300	D	MPC
2013-03-09	0240	0430	A	MPC
2013-03-09	0450	0500	A,E	MPC
2013-03-09	0625	0635	E,A	MPC
2013-03-09	1140	1150	A	MPC
2013-03-09	2000	2020	E	MPC
2013-03-09	2050	2100	E	MPC
2013-03-09	2130	2200	E	MPC
2013-03-09	2230	2320	E	KH
2013-03-10	0120	0155	A	MPC
2013-03-10	0340	0345	D	MPC
2013-03-10	0430	0515	E	MPC
2013-03-10	0945	1015	A	KH
2013-03-10	1020	1040	A	MPC
2013-03-10	1810	1840	D	MPC
2013-03-10	2330	2345	A	KH
2013-03-11	0420	0425	E	MPC
2013-03-11	0435	0440	E	MPC
2013-03-11	0500	0520	E	MPC
2013-03-11	0850	0915	A	MPC
2013-03-11	1800	1830	D	MPC
2013-03-11	1910	1930	D	MPC
2013-03-11	1930	2010	E	KH
2013-03-11	2300	2320	A	MPC
2013-03-11	2320	2335	A	KH
2013-03-11	2355	2400	A	MPC
2013-03-12	0015	0020	A	MPC
2013-03-12	0110	0120	D	MPC
2013-03-12	0120	0125	A	MPC
2013-03-12	0330	0335	E	MPC
2013-03-12	0825	0835	A	KH
2013-03-12	0930	0940	A	MPC
2013-03-12	1350	1520	D	MPC
2013-03-12	1800	1900	E	MPC
2013-03-12	2200	2225	A	KH
2013-03-13	1500	1510	D	MPC
2013-03-13	1520	1530	D	MPC
2013-03-13	1550	1600	D	MPC
2013-03-13	1610	1830	D	MPC
2013-03-13	1830	1930	E	MPC
2013-03-13	1930	1935	D	MPC
2013-03-13	2015	2020	D	MPC
2013-03-13	2200	2230	A	KH
2013-03-13	2230	2240	D	KH
2013-03-13	2240	2310	D	MPC
2013-03-14	0130	0220	E	MPC
2013-03-14	0420	0430	A	MPC
2013-03-14	1250	1310	D	MPC
2013-03-14	1410	1415	D	MPC
2013-03-14	1515	1530	E	MPC
2013-03-14	1540	1620	E	MPC
2013-03-14	1635	1645	E	MPC
2013-03-14	1700	1740	E	MPC
2013-03-14	1730	1740	D	MPC
2013-03-14	1800	1920	D,E	MPC
2013-03-14	1950	2000	A	MPC
2013-03-14	2030	2120	D,A	MPC
2013-03-14	2130	2200	A	KH
2013-03-14	2200	2225	E,A	MPC
2013-03-14	2240	2340	E,A	MPC
2013-03-15	0100	0200	A	MPC
2013-03-15	0220	0300	A	MPC
2013-03-15	0500	0520	A	MPC
2013-03-15	0740	0745	A	MPC
2013-03-15	1100	1200	D	MPC
2013-03-15	1310	1330	D	KH
2013-03-15	1330	1400	D	MPC
2013-03-15	1400	1420	D	KH
2013-03-15	1420	1430	D	MPC
2013-03-15	1430	1600	D	KH
2013-03-15	1605	1615	D	MPC
2013-03-15	1620	1640	D	KH
2013-03-15	1720	1930	D,E	KH
2013-03-15	2105	2110	A	MPC
2013-03-15	2220	2400	A	MPC
2013-03-16	0010	0015	A	MPC
2013-03-16	0445	0500	A	MPC
2013-03-16	2035	2040	A	MPC
2013-03-16	2150	2230	A	MPC
2013-03-16	2305	2310	A	MPC
2013-03-17	0645	0700	D	MPC
2013-03-17	0730	0740	D	MPC
2013-03-17	0810	0815	D	MPC
2013-03-17	1040	1105	D	MPC
2013-03-17	1300	1335	D,E	MPC
2013-03-17	2000	2015	D	MPC
2013-03-17	2245	2300	A	MPC
2013-03-18	1750	1820	A,E	KH
2013-03-18	1900	1940	A	KH
2013-03-18	2125	2130	A	MPC
2013-03-19	1710	1720	A	KH
2013-03-19	1800	1820	A	MPC
2013-03-19	1830	1835	A	MPC
2013-03-19	1900	1920	A	MPC
2013-03-19	1920	1930	A	KH
2013-03-19	1950	2000	A	MPC
2013-03-19	2000	2020	A	MPC
2013-03-19	2020	2030	A	KH
2013-03-19	2040	2100	A	MPC
2013-03-20	1220	1245	D,E	MPC
2013-03-20	1340	1345	E	MPC
2013-03-20	1730	1940	A	MPC
2013-03-20	2200	2240	A	MPC
2013-03-21	0300	0330	D	MPC
2013-03-21	0620	0625	D	MPC
2013-03-22	1620	1640	A	MPC
2013-03-22	1900	1905	A	MPC
2013-03-23	0630	0710	E,D	MPC
2013-03-23	0725	0735	E,D	MPC
2013-03-23	0750	0830	E,D	MPC
2013-03-23	0830	0925	E,D	MPC
2013-03-23	0940	1015	D	MPC
2013-03-23	1015	1030	D	MPC
2013-03-23	1145	1345	E,A	MPC
2013-03-23	2300	2320	D	MPC
2013-03-23	2320	2400	D	MPC
2013-03-24	0000	0100	D	MPC
2013-03-24	0115	0135	D	KH
2013-03-24	0400	0445	E	MPC
2013-03-24	0740	0745	E,D	MPC
2013-03-24	0945	1000	D	MPC
2013-03-24	1015	1045	A	MPC
2013-03-24	1145	1150	A	MPC
2013-03-24	1220	1225	A	MPC
2013-03-24	1300	1320	A	MPC
2013-03-24	1445	1500	A	MPC
2013-03-25	0710	0740	D	MPC
2013-03-25	0740	0750	E	MPC
2013-03-25	0750	0810	E	MPC
2013-03-25	0840	0900	E	MPC
2013-03-25	0930	1015	A	MPC
2013-03-25	1425	1625	A	MPC
2013-03-26	0050	0200	D	MPC
2013-03-26	0220	0245	E	MPC
2013-03-26	0415	0500	D	MPC
2013-03-26	1035	1045	A	MPC
2013-03-26	1125	1130	A	MPC
2013-03-26	2330	2400	D	MPC
2013-03-27	0000	0015	D	MPC
2013-03-27	0020	0100	D	KH
2013-03-27	0100	0110	D	MPC
2013-03-27	0120	0200	E	MPC
2013-03-27	0220	0240	E	MPC
2013-03-27	0330	0340	E	MPC
2013-03-27	0550	0610	A	MPC
2013-03-27	0630	0800	A,E	MPC
2013-03-27	1030	1130	E	MPC
2013-03-27	1630	1640	A	MPC
2013-03-27	2120	2250	D	MPC
2013-03-27	2215	2300	E	MPC
2013-03-27	2255	2305	D	MPC
2013-03-27	2330	2350	E	MPC
2013-03-28	0100	0130	E	MPC
2013-03-28	0130	0140	D,E	MPC
2013-03-28	0200	0215	D	MPC
2013-03-28	0500	0530	E	MPC
2013-03-28	0700	0800	A	MPC
2013-03-28	0800	0940	A	MPC
2013-03-28	1000	1020	A	MPC
2013-03-28	1025	1045	A	MPC
2013-03-28	2300	2320	D	MPC
2013-03-28	2320	2340	D	MPC
2013-03-28	2350	2400	E	MPC
2013-03-29	0100	0125	E	MPC
2013-03-29	0125	0200	D	MPC
2013-03-29	0210	0330	A	MPC
2013-03-29	0430	0440	A,D	MPC
2013-03-29	0520	0540	D	MPC
2013-03-29	0830	0835	E	MPC
2013-03-29	1200	1300	A	MPC
2013-03-29	1345	1350	A	MPC
2013-03-29	2230	2240	E	MPC
2013-03-30	0000	0030	E,D	MPC
2013-03-30	0040	0145	A	MPC
2013-03-30	0145	0210	A	MPC
2013-03-30	0210	0230	A	MPC
2013-03-30	0250	0300	D,A	MPC
2013-03-30	0400	0430	D	MPC
2013-03-30	0515	0600	A,E,D	MPC
[truncated: 98 more rows]
